# Supplementary material for: In vivo quantification of collagen-induced arthritis mouse model by three-dimensional volumetric ultrasound and color Doppler
Source: PLoS One. 2025 Apr 7;20(4):e0321124. doi: 10.1371/journal.pone.0321124 (PMC11975066; doi:10.1371/journal.pone.0321124)
Supplement: S5 File — (XLSX) [file pone.0321124.s005.xlsx]

## Sheet: Figure2
Figure2-A	0 week	2 weeks	4 weeks	8 weeks
Clinical score	0	1	3	2
	0	2	2	1
	0	2	2	1
	0	2	2	1
	0	3	2	3
	0	2	3	1
	0	3	3	1
	0	1	3
Figure2-C	0 week	2 weeks	4 weeks	8 weeks
Joint space volume of ankle (mm3)	3.00351	2.33718	3.11673	3.13823
	0.885954	2.33718	4.56846	2.4542
	1.54027	2.6861	3.63921	2.55016
	1.03004	2.52236	3.1244	1.64587
	1.1425	4.06	2.38193	2.85992
	0.991097	1.72202	2.85108	1.30859
	1.63626	2.66185	3.97646	1.54255
	1.08627	1.48361	3.49745
Figure2-D	0 week	2 weeks	4 weeks	8 weeks
color Doppler volume of ankle (mm3)	0.00859	0.11724	0.459081	0.331997
	0.112414	0.11724	0.208419	0.160867
	0.092531	0.236957	0.288	0.267007
	0.068915	0.161542	0.299469	0.336083
	0.019401	0.722645	0.236541	0.90214
	0.001705	0.62989	0.44331	0.162282
	0.000772	0.506022	0.418961	0.220806
	0.045561	0.134517	0.58549
Figure2-E	0 week	2 weeks	4 weeks	8 weeks
Joint space volume of knee (mm3)	1.31017	2.33718	2.41899	1.90609
	0.885954	2.33718	5.49617	2.22053
	1.03004	2.6861	3.28075	2.30105
	0.991097	2.52236	1.69854	1.67469
	1.08283	3.87417	3.52982	1.43832
	1.15441	1.6073	4.32088	1.69517
	1.25449	3.04239	2.50675	1.44224
	1.12305	1.42049	3.84975
Figure2-F	0 week	2 weeks	4 weeks	8 weeks
color Doppler volume of knee (mm3)	0.009073	0.11724	0.063349	0.046487
	0.050397	0.11724	0.390745	0.068561
	0.048314	0.236957	0.132265	0.032334
	0.001705	0.161542	0.019594	0.027798
	0.000402	0.175473	0.184257	0.027058
	0.000708	0.069334	0.010617	0.093077
	0.002885	0.122999	0.193941	0.001416
	0.000611	0.017213	0.312821

## Sheet: Figure4
Figure4-A		Clinical score	Histological score	Bone destrction score
Joint space volume of ankle (mm3)	0.927461	0	0	0
	0.913205	0	0	0
	1.17877	0	0	0
	1.23747	0	0	0
	1.23315	0	0	0
	1.09406	0	0	0
	1.16797	0	0	0
	1.0117	1	0	0
	5.50916	3	3	2
	3.78856	3	3	1
	6.2674	3	3	3
	5.75569	2	3	2
	2.46833	1	1	1
	3.54463	2	2	3
	3.17354	2	1	0
	2.17336	1	2	2
	3.37906	2	2	1
	4.20685	2	3	1
	1.59937	3	2	1
	3.01275	2	2	2
	2.26476	1	1	1
	0.848909	1	1	0
	2.46669	2	3	3
	3.03894	3	2	2
	2.90901	2	3	3
	2.8594	1	1	1
	2.62337	1	1	0
Figure4-B
color Doppler volume of ankle (mm3)		Clinical score	Histological score	Bone destrction score
	0.0335246	0	0	0
	0.0158507	0	0	0
	0.0802725	0	0	0
	0.0812472	0	0	0
	0.0108853	0	0	0
	0.00120113	0	0	0
	0.0100595	0	0	0
	0.030436	1	0	0
	0.415955	3	3	2
	0.436592	3	3	1
	1.41023	3	3	3
	0.56051	2	3	2
	0.066631	1	1	1
	0.229085	2	2	3
	0.228645	2	1	0
	0.287726	1	2	2
	0.407325	2	2	1
	0.598013	2	3	1
	0.427766	3	2	1
	0.888402	2	3	2
	0.177468	1	1	1
	0.0146925	1	1	0
	0.457961	2	3	3
	0.248139	3	2	2
	0.366761	2	3	3
	0.0555439	1	1	1
	0.162019	1	1	0
Figure4-C		Clinical score	Histological score	Bone destrction score
Joint space volume of knee (mm3)	0.820694	0	0	0
	0.752205	0	0	0
	0.881151	0	0	0
	0.721885	0	0	0
	0.769607	0	0	0
	0.836329	0	0	0
	0.748699	0	0	0
	0.676538	1	0	0
	8.00845	3	2	2
	8.66598	3	3	3
	6.07663	3	3	2
	4.44926	2	3	3
	1.44946	1	1	2
	2.44337	2	1	3
	2.72919	2	2	0
	3.9332	1	3	3
	2.48227	2	3	1
	2.6043	2	2	2
	4.00415	3	2	3
	5.71896	2	2	2
	3.06396	1	1	1
	3.579	1	2	0
	2.72633	2	1	3
	3.11619	3	2	1
	3.35822	2	3	2
	1.978	1	1	1
	3.33751	1	1	0
Figure4-B		Clinical score	Histological score	Bone destrction score
color Doppler volume of knee (mm3)	0.014714	0	0	0
	0.002424	0	0	0
	0.001802	0	0	0
	0.000536	0	0	0
	0.000944	0	0	0
	0.003847	0	0	0
	0.000815	0	0	0
	0.016755	1	0	0
	0.561169	3	2	2
	0.46098	3	3	3
	0.491739	3	3	2
	0.573675	2	3	3
	0.065036	1	1	2
	0.157928	2	1	3
	0.136951	2	2	0
	0.369586	1	3	3
	0.196987	2	3	1
	0.116854	2	2	2
	0.401286	3	2	3
	0.352773	2	2	2
	0.353735	1	1	1
	0.091727	1	2	0
	0.11636	2	1	3
	0.117669	3	2	1
	0.413363	2	3	2
	0.078482	1	1	1
	0.105936	1	1	0

## Sheet: Supplemental 1
Supplemental 1-A
clinical score	0	1	2	3
Joint space volume of ankle (mm3)	0.927461	1.0117	3.54463	5.50916
	0.913205	2.46833	3.17354	3.78856
	1.17877	2.26476	2.17336	6.2674
	1.23747	0.848909	3.37906	5.75569
	1.23315	2.8594	4.20685	2.90901
	1.09406	2.62337	3.01275	1.59937
	1.16797		2.46669
			3.03894
Supplemental 1-B
clinical score	0	1	2	3
color Doppler volume of ankle (mm3)	0.033525	0.030436	0.229085	0.415955
	0.015851	0.066631	0.228645	0.436592
	0.080272	0.177468	0.287726	1.41023
	0.081247	0.014692	0.407325	0.56051
	0.010885	0.055544	0.598013	0.427766
	0.001201	0.162019	0.888402	0.366761
	0.01006		0.457961
			0.248139
Supplemental 1-C
clinical score	0	1	2	3
Joint space volume of knee (mm3)	0.820694	0.676538	2.44337	8.00845
	0.752205	1.44946	2.72919	8.66598
	0.881151	3.06396	3.9332	6.07663
	0.721885	3.579	2.48227	4.44926
	0.769607	1.978	2.6043	4.00415
	0.836329	3.33751	5.71896	3.35822
	0.748699		2.72633
			3.11619
Supplemental 1-D
clinical score	0	1	2	3
color Doppler volume of knee (mm3)	0.014714	0.016755	0.157928	0.561169
	0.002424	0.065036	0.136951	0.46098
	0.001802	0.353735	0.369586	0.491739
	0.000536	0.091727	0.196987	0.573675
	0.000944	0.078482	0.116854	0.401286
	0.003847	0.105936	0.352773	0.413363
	0.000815		0.11636
	0.016755		0.117669

## Sheet: Supplemental 2
Supplemental 2-A
histological score	0	1	2	3
Joint space volume of ankle (mm3)	0.927461	3.17354	1.59937	5.50916
	0.913205	2.46833	2.17336	3.78856
	1.17877	2.26476	3.37906	6.2674
	1.23747	0.848909	4.20685	5.75569
	1.23315	2.8594	2.46669	3.54463
	1.09406	2.62337	3.03894	3.01275
	1.16797			2.90901
	1.0117
Supplemental 2-B
histological score	0	1	2	3
color Doppler volume of ankle (mm3)	0.033525	0.228645	0.427766	0.415955
	0.015851	0.066631	0.287726	0.436592
	0.080272	0.177468	0.407325	1.41023
	0.081247	0.014692	0.598013	0.56051
	0.010885	0.055544	0.457961	0.366761
	0.001201	0.162019	0.248139	0.229085
	0.01006			0.888402
	0.030436
Supplemental 2-C
histological score	0	1	2	3
Joint space volume of knee (mm3)	0.820694	2.72919	8.66598	8.00845
	0.752205	1.44946	3.9332	2.44337
	0.881151	3.06396	2.48227	4.44926
	0.721885	3.579	2.6043	4.00415
	0.769607	1.978	2.72633	5.71896
	0.836329	3.33751	3.11619
	0.748699		6.07663
	0.676538		3.35822
Supplemental 2-D
histological score	0	1	2	3
color Doppler volume of knee (mm3)	0.014714	0.136951	0.46098	0.561169
	0.002424	0.065036	0.369586	0.157928
	0.001802	0.353735	0.196987	0.573675
	0.000536	0.091727	0.116854	0.401286
	0.000944	0.078482	0.11636	0.352773
	0.003847	0.105936	0.117669
	0.000815		0.491739
	0.016755		0.413363

## Sheet: Supplemental 3
Supplemental 3-A
bone destruction score	0	1	2	3
Joint space volume of ankle (mm3)	0.927461	2.46833	5.50916	3.54463
	0.913205	2.26476	5.75569	4.20685
	1.17877	3.78856	2.17336	6.2674
	1.23747	2.8594	3.03894	2.46669
	1.23315	3.37906		2.90901
	1.09406	1.59937		3.01275
	1.16797
	1.0117
	3.17354
	0.848909
	2.62337
Supplemental 3-B
bone destruction score	0	1	2	3
color Doppler volume of ankle (mm3)	0.033525	0.066631	0.415955	0.229085
	0.015851	0.177468	0.56051	0.598013
	0.080272	0.436592	0.287726	1.41023
	0.081247	0.055544	0.248139	0.888402
	0.010885	0.407325		0.457961
	0.001201	0.427766		0.366761
	0.01006
	0.030436
	0.228645
	0.014692
	0.162019
Supplemental 3-C
bone destruction score	0	1	2	3
Joint space volume of knee (mm3)	0.820694	2.48227	8.00845	2.44337
	0.752205	3.11619	6.07663	8.66598
	0.881151	3.06396	1.44946	3.9332
	0.721885	1.978	3.35822	4.44926
	0.769607	3.33751	2.6043	4.00415
	0.836329		5.71896	2.72633
	0.748699
	0.676538
	2.72919
	3.579
Supplemental 3-D
bone destruction score	0	1	2	3
color Doppler volume of knee (mm3)	0.014714	0.196987	0.561169	0.157928
	0.002424	0.117669	0.491739	0.46098
	0.001802	0.353735	0.065036	0.369586
	0.000536	0.078482	0.413363	0.573675
	0.000944	0.105936	0.116854	0.401286
	0.003847		0.352773	0.11636
	0.000815
	0.016755
	0.136951
	0.091727

## Sheet: Supplemental 4
Supplemental 4-A
clinical score	0	1	2	3
Bone volume of astragalus	0.9196	0.9014	0.9036	0.7763
	0.9085	0.9302	0.8224	0.8579
	0.9216	0.9372	0.7865	0.9188
	0.9005	0.938	0.9464	0.8575
	0.9573	0.9085	0.9118	0.7882
	0.9234		0.8966	0.6325
	0.9046		0.938
			0.9019
Supplemental 4-B	0	1	2	3
clinical score	0.4612	0.4573	0.4053	0.4246
Bone volume of patella	0.4432	0.2846	0.4725	0.256
	0.4353	0.3244	0.419	0.449
	0.528	0.4777	0.4964	0.3609
	0.4028	0.4826	0.4511
	0.4353		0.4511	0.4298
	0.528		0.4142
			0.4861
Supplemental 4-C	0	1	2	3
histological score	0.9196	0.9085	0.9118	0.7763
Bone volume of astragalus	0.9085	0.9464	0.8966	0.8579
	0.9216	0.938	0.938	0.9188
	0.9005	0.9372	0.7882	0.8575
	0.9573	0.9014	0.9019	0.7865
	0.9234	0.9302		0.9036
	0.9046			0.8224
				0.6325
Supplemental 4-D	0	1	2	3
histological score	0.4612	0.4573	0.449	0.4246
Bone volume of patella	0.4432	0.4725	0.3609	0.256
	0.4353	0.5673	0.419	0.4053
	0.528	0.4861	0.4964	0.4511
	0.4028	0.4777	0.4511	0.2846
	0.4353	0.4826	0.3244
	0.528		0.4142
			0.4298
Supplemental 4-E	0	1	2	3
bone destruction score	0.9196	0.8575	0.8579	0.7763
Bone volume of astragalus	0.9085	0.9085	0.9188	0.7865
	0.9216	0.938	0.9118	0.8966
	0.9005	0.938	0.9019	0.8224
	0.9573	0.9036		0.7882
	0.9234	0.9014		0.6325
	0.9046
	0.9464
	0.9372
	0.9302
Supplemental 4-F	0	1	2	3
bone destruction score	0.4612	0.4964	0.4246	0.256
Bone volume of patella	0.4432	0.5673	0.449	0.3609
	0.4353	0.4142	0.4573	0.4053
	0.528	0.4777	0.4511	0.419
	0.4028		0.4511	0.2846
	0.4353		0.4298	0.3244
	0.528
	0.4725
	0.4861
	0.4826
